# Supplementary material for: Assessment of Hypercoagulability in Splanchnic Vein Thrombosis by Measurement of the Hemostasis Enzymes Thrombin and Activated Protein C
Source: Int J Mol Sci. 2024 Dec 31;26(1):292. doi: 10.3390/ijms26010292 (PMC11719462; doi:10.3390/ijms26010292)
Supplement: Supplementary file 1 [file ijms-26-00292-s001.zip › Table S2.xlsx]

## Sheet: Commercially available assays
Parameter	Article	Provider or manufacturer
anti-β2 glycoprotein I IgG	REAADS Anti-Beta2 Glycoprotein I IgG	Diapharma Group, West Chester, OH, US
anti-β2 glycoprotein I IgM	REAADS Anti-Beta2 Glycoprotein I IgM	Diapharma Group, West Chester, OH, US
anti-cardiolipin IgG and IgM	Aeskulisa Phospholipid Screen GM	Aesku diagnostics, Wendelsheim, DE
Antithrombin	Berichrom Antithrombin III	Siemens Healthineers, Erlangen, DE
Activated partial thromboplastin time	Actin FS	Siemens Healthineers, Erlangen, DE
Dilute Russell viper venom time test	LA1, LA2	Siemens Healthineers, Erlangen, DE
D-Dimer	INNOVANCE D-Dimer	Siemens Healthineers, Erlangen, DE
Internation normalized ratio	Dade Innovin	Siemens Healthineers, Erlangen, DE
Lupus anticoagulant	Actin FS, Actin FSL	Siemens Healthineers, Erlangen, DE
Factor V Leiden and prothrombin 202010G>A	FV-PTH mpx RealFast	ViennaLab Diagnostics, Vienna, AT
Plasmin-α2-antiplasmin complex	TECHNOZYM PAP complex ELISA	Technoclone, Vienna, AT
Fibrinogen (Clauss)	Multifibren U	Siemens Healthineers, Erlangen, DE
Prothrombin fragment 1+2	Enzygnost F1+2 (monoclonal)	Siemens Healthineers, Erlangen, DE
Protein C	Berichrom Protein C	Siemens Healthineers, Erlangen, DE
Free protein S	INNOVANCE Free PS Ag	Siemens Healthineers, Erlangen, DE
Thrombin-antithrombin complex	TAT micro	Siemens Healthineers, Erlangen, DE
Tissue-type plasminogen activator antigen	t-PA ELISA	Technoclone, Vienna, AT
