# Supplementary material for: Assessment of Hypercoagulability in Splanchnic Vein Thrombosis by Measurement of the Hemostasis Enzymes Thrombin and Activated Protein C
Source: Int J Mol Sci. 2024 Dec 31;26(1):292. doi: 10.3390/ijms26010292 (PMC11719462; doi:10.3390/ijms26010292)
Supplement: Supplementary file 1 [file ijms-26-00292-s001.zip › Table S1.xlsx]

## Sheet: Materials and Devices
Article	Provider or manufacturer
21-gauge winged infusion set	Sarstedt, Nümbrecht, DE
Aprotinin	AppliChem, Darmstadt, DE
Argatroban	Mitsubishi Pharma, Düsseldorf, DE
Atellica Coag 360 coagulation analyzer	Siemens Healthineers, Erlangen,
Biotinylated aptamer against activated protein C (HS02-52 G 3’-Bio)	Microsynth, Balgach, CH
Biotinylated aptamer against thrombin (HD1-22 3’-Bio)	Microsynth, Balgach, CH
Bivalirudin	The Medicines Company, Oxfordshire, UK
Fluorogenic substrate for activated protein C (Pyroglu-Pro-Arg-AMC (Pefafluor PCa))	Pentapharm, Basel, CH
Fluorogenic substrate for thrombin (Boc-Asp(OBzl)-Pro-Arg-AMC (I-1560))	Bachem, Weil am Rhein, DE
Human α-thrombin	CellSystems, St. Katharinen, DE
Maxisorp Fluoronunc microtiter modules	Nunc A/S, Roskilde, DK
Recombinant activated protein C	Eli Lilly, Indianapolis, IN, US
Synergy 2 plate fluorescence reader	BioTek Instruments, Bad Friedrichshall, DE
XN-1000-Hematology-Analyzer	Sysmex, Kobe, JP
